# Supplementary material for: Effectiveness of antiretroviral therapy and development of drug resistance in HIV-1 infected patients in Mombasa, Kenya
Source: AIDS Res Ther. 2009 Jun 16;6:12. doi: 10.1186/1742-6405-6-12 (PMC2704235; doi:10.1186/1742-6405-6-12)
Supplement: Additional file 1 — Table S1. Characteristics of women and men at the time of study enrolment. [file 1742-6405-6-12-S1.xls]

## Sheet: Sheet1
Table 1: Characteristics of women and men at the time of study enrolment.
Variable grouping	Variable	Total
		(N=150)
Socio-demographic	Age: median years (IQR)	37 (32-43)
	Gender: % (n/N)
	Female	69% (104/150)
	Male	31% (46/150)
Health status	WHO clinical HIV stage: % (n/N)
	Stage 1 and Stage 2	33% (50/150)
	Stage 3	59% (88/150)
	Stage 4	8.0% (12/150)
	CD4 cell count: median cells/mm3 (IQR)	112 (63 – 184)*
Treatment regimen	First line antiretroviral treatment: % (n/N)
	D4T+3TC+NVP	55.2% (74/134)
	D4T+3TC+EFV	41.0% (55/134)
	AZT+3TC+EFV	3.0% (4/134)
	AZT+3TC+NVP	0.8% (1/134)
	Duration of first-line treatment: median months (IQR)	17 (10 – 24)
	Second line antiretroviral treatment: % (n/N)
	d4T+3TC+NVP	6% (1/16)
	d4T+3TC+EFV	13% (2/16)
	d4T+3TC+LPV/r	6% (1/16)
	AZT+3TC+NVP	13% (2/16)
	AZT+3TC+EFV	6% (1/16)
	AZT+3TC+LPV/r	13% (2/16)
	ABC+AZT+TDF	6% (1/16)
	ABC+3TC+EFV	6% (1/16)
	ABC+TDF+LPV/r	19% (3/16)
	3TC+TDF+NVP	6% (1/16)
	3TC+TDF+EFV	6% (1/16)
	Duration of First-line treatment before switch: median months (IQR)	18 (13 – 26)
	Duration of Second-line treatment: median months (IQR)	6 (3 – 12)
* n=146
IQR= Inter Quartile Range, n= number of samples, N = total number of samples
