# Supplementary material for: Effectiveness of antiretroviral therapy and development of drug resistance in HIV-1 infected patients in Mombasa, Kenya
Source: AIDS Res Ther. 2009 Jun 16;6:12. doi: 10.1186/1742-6405-6-12 (PMC2704235; doi:10.1186/1742-6405-6-12)
Supplement: Additional file 2 — Table S2. Overview of resistance mutations detected in the RT gene of patients with a detectable viral load after more than 6 months of ART. [file 1742-6405-6-12-S2.xls]

## Sheet: Sheet1
Table 2: Overview of the resistance mutations detected in the RT gene of patients with a detectable viral load after more than 6 months of ART.
Sample ID	Subtype	ART	Time	VL (c/ml)	CD4 (cells/mm³)	65K	67D	69T	75V	103K	108V	151Q	181Y	184M	188Y	190G	215T	225P
BV123	A1+D	d4T+3TC+NVP	8m	3060	321					N				V
BV105	C	AZT+3TC+EFV	9m	21000	276					N				V
BV275	-	d4T+3TC+NVP	10m	115	212							Sequencing not successful
BV133	A1	d4T+3TC+NVP	10m	>100000	165							M		V	L	A
BV264	A1	d4T+3TC+NVP	12m	78600	180	R			I				C	V		A
BV141	A1	d4T+3TC+NVP	13m	10400	388					N				V
BV147	CRF16_AD	d4T+3TC+EFV	13m	98200	218					N				V			F	H
BV116	A1	d4T+3TC+NVP	22m	>100000	353					N				V
BV209	A1	d4T+3TC+EFV	23m	533	160
BV106	A1	d4T+3TC+NVP	23m	3520	300	R								V
BV255	A1	d4T+3TC+NVP	26m	1380	83
BV232	D	d4T+3TC+NVP	26m	10100	149					N/K			C/Y	V		A/G
BV245	A1	AZT+3TC+EFV	27m	83	180					N
BV224	-	d4T+3TC+NVP	30m	79	515							Sequencing not successful
BV113	A1	d4T+3TC+EFV	32m	1030	467		N							V
BV145	A1	d4T+3TC+EFV	33m	294	206					N	I			V
BV223	A1	d4T+3TC+EFV	18m
		ABC+3TC+LPV	1m	1370	188									V		S
BV114	CRF16_AD	d4T+3TC+EFV	34m
		AZT+3TC+LPV	1m	15300	217					N								H
BV120	-	AZT+3TC+NVP	41m
		d4T+3TC+LPV	9m	81	226							Sequencing not successful
ART: antiretroviral therapy, VL: viral load, c/ml: copies/ml
